# Supplementary material for: Deep Characterization and Comparison of Different Retrovirus-like Particles Preloaded with CRISPR/Cas9 RNPs
Source: Int J Mol Sci. 2023 Jul 13;24(14):11399. doi: 10.3390/ijms241411399 (PMC10380221; doi:10.3390/ijms241411399)
Supplement: Supplementary file 1 [file ijms-24-11399-s001.zip]

Archive with 1 entries (1 files):
- ijms-2486490-supplementary.pdf
